# Supplementary material for: Vaccination coverage estimation in Mexico in children under five years old: Trends and associated factors
Source: PLoS One. 2021 Apr 16;16(4):e0250172. doi: 10.1371/journal.pone.0250172 (PMC8051786; doi:10.1371/journal.pone.0250172)
Supplement: S1 Table — BCG, Bacillus Calmette-Guerin vaccine; PV, complete cells pentavalent vaccine; PVa, acellular pentavalent vaccine; HB, Vaccine against Hepatitis B; Pnm, Conjugate vaccine against Pneumococcal; RV, Vaccine against rotavirus; MMR, Vaccine against measles, mumps, and rubella. a Vaccination scheme valid during the 2000 and 2006 surveys. b Vaccination scheme valid during the 2010, 2012 and 2018. The boost doses were not included (3 Pnm, 3 RV y 4 Pva). (XLSX) [file pone.0250172.s001.xlsx]

## Sheet: Hoja1
	S1 Table. Estimated vaccination coverage of two basic schemes according to accumulated doses and age groups, Mexico 2000-2018.
	Basic scheme 1 a							Basic scheme 2 b
		2000			2006				2010			2012			2018
		%	(CI 95%)		%	(CI 95%)			%	(CI 95%)		%	(CI 95%)		%	(CI 95%)
	24 - 35 months
	BCG	99.1	(98.7-99.4)		98.1	(97.5-98.7)		BCG	99.5	(99.3-99.7)		98	(97.4-98.6)		98	(97.4-98.6)
	MMR	92.1	(87.7-96.5)		92.2	(87.9-96.5)		MMR	84.6	(76.8-92.5)		87.2	(81.2-93.2)		83.1	(75.9-90.3)
	1° dose PV	99.4	(99.1-99.6)		99	(98.5-99.4)		1° dose HB	96.2	(93.7-98.8)		96.6	(95.3-97.9)		96.1	(94.7-97.4)
	2° dose PV	99.3	(99-99.6)		98.2	(97.4-99)		2° dose HB	97.5	(96.5-98.5)		96.1	(95-97.3)		73.5	(67.5-79.5)
	3° dose PV	99.3	(98.9-99.6)		98.4	(97.8-99)		3° dose HB	96.3	(94.5-98.1)		94.3	(92.5-96.1)		88.2	(83.4-93)
	1° dose Sabin	99.6	(99-100.2)		97.7	(95.2-100.2)		1° dose Pnm	90.7	(86.4-95.1)		94.1	(92.3-95.8)		98.2	(97.5-98.9)
	2° dose Sabin	99.4	(98.6-100.1)		97.5	(96-99)		2° dose Pnm	83.2	(80-86.5)		89.4	(87.7-91)		96.1	(95-97.1)
	3° dose Sabin	99.2	(98.3-100.2)		97.5	(95.9-99.1)		1° dose PVa	98.4	(97.3-99.5)		98.3	(97.6-99)		97.6	(96.6-98.5)
								2° dose PVa	98.3	(97.3-99.3)		98	(96.9-99.1)		97.4	(95.9-99)
								3° dose PVa	95.4	(88.1-102.6)		94.5	(88.8-100.3)		93.8	(87.1-100.5)
								1° dose RV	93.4	(91.9-94.9)		92.3	(91.1-93.5)		96.9	(95.9-97.9)
								2° dose RV	88	(85-91)		85	(83.2-86.7)		88.9	(87.5-90.3)
	36 - 47 months
	BCG	99.4	(99.2-99.6)		98.7	(98.4-99.1)		BCG	99.7	(99.6-99.8)		98.7	(98.4-99)		98.7	(98.3-99.1)
	MMR	93.8	(90-97.5)		93.8	(89.7-97.9)		MMR	87.8	(80.6-95)		89.7	(83.8-95.7)		86.4	(79.3-93.5)
	1° dose PV	99.2	(98.9-99.5)		98.8	(98.3-99.2)		1° dose HB	92.9	(90.9-94.9)		93.6	(89.9-97.3)		92.5	(89.1-95.9)
	2° dose PV	99.3	(98.9-99.6)		98.6	(98-99.1)		2° dose HB	95.4	(93.2-97.6)		93.1	(91.9-94.3)		63.5	(58.6-68.4)
	3° dose PV	99.2	(98.8-99.5)		98.2	(97.2-99.2)		3° dose HB	93.9	(91.9-95.9)		91.1	(89.4-92.8)		83.4	(80.5-86.3)
	1° dose Sabin	99.3	(98.7-100)		96.2	(94-98.5)		1° dose Pnm	76.2	(69.1-83.3)		83.5	(81.8-85.3)		94.6	(93.5-95.7)
	2° dose Sabin	99.1	(98.3-99.9)		97.4	(96.2-98.7)		2° dose Pnm	72.6	(67-78.2)		81.4	(78.5-84.2)		92.4	(90.4-94.4)
	3° dose Sabin	98.6	(97-100.2)		96.3	(92.6-100)		1° dose PVa	97	(94.8-99.2)		96.9	(95.8-97.9)		95.6	(93.7-97.4)
								2° dose PVa	96.2	(94.2-98.1)		95.5	(93.6-97.5)		94.6	(92.3-96.8)
								3° dose PVa	93.9	(92.7-95.2)		93.2	(92.2-94.1)		92.5	(91.5-93.5)
								1° dose RV	87.1	(83.9-90.2)		85.1	(81.7-88.6)		93.8	(91.8-95.9)
								2° dose RV	80.4	(76-84.7)		76.3	(73.6-79)		81.5	(79.1-83.9)
	48 - 59 months
	BCG	99.1	(98.8-99.4)		98.3	(97.7-98.8)		BCG	99.6	(99.4-99.7)		98.2	(97.7-98.7)		98.2	(97.6-98.8)
	MMR	93.6	(89.3-97.9)		93.7	(89.6-97.8)		MMR	87.5	(79.6-95.4)		89.5	(83.5-95.4)		86.1	(78.7-93.5)
	1° dose PV	99.4	(99-99.7)		99	(98.4-99.6)		1° dose HB	85.9	(79.2-92.5)		86.9	(83.5-90.2)		85.1	(80.2-89.9)
	2° dose PV	99.4	(99-99.7)		98.6	(97.7-99.4)		2° dose HB	93.4	(90.5-96.2)		90.4	(88-92.8)		58.8	(52.1-65.5)
	3° dose PV	99.2	(98.8-99.7)		98.5	(97.9-99.2)		3° dose HB	91.1	(87.2-95)		87.4	(83.7-91.1)		78.8	(75.3-82.3)
	1° dose Sabin	99.2	(98.4-99.9)		95.5	(93.2-97.8)		1° dose Pnm	52.5	(41.4-63.6)		62.6	(59-66.3)		84.6	(80.1-89.1)
	2° dose Sabin	98.9	(98.1-99.7)		96.9	(95.1-98.6)		2° dose Pnm	45.4	(36.1-54.8)		57.6	(54.7-60.4)		79.3	(76.6-82.1)
	3° dose Sabin	98.5	(97.6-99.3)		96	(94.3-97.8)		1° dose PVa	97.5	(95.5-99.5)		97.3	(95.5-99.1)		96.3	(94.8-97.9)
								2° dose PVa	97	(95.6-98.3)		96.5	(95.3-97.6)		95.6	(94-97.2)
								3° dose PVa	95.4	(92.1-98.7)		94.6	(92.8-96.5)		94.1	(92-96.2)
								1° dose RV	72.3	(66.3-78.2)		68.6	(65-72.3)		85	(80.9-89.1)
								2° dose RV	68.7	(63.2-74.1)		64.3	(61-67.6)		69.8	(66.2-73.5)
	BCG, Bacillus Calmette-Guerin vaccine; PV, complete cells pentavalent vaccine; PVa, acellular pentavalent vaccine; HB, Vaccine against Hepatitis B; Pnm, Conjugate vaccine against Pneumococcal; RV, Vaccine against rotavirus; MMR, Vaccine against measles, mumps, and rubella.
	a Vaccination scheme valid during the 2000 and 2006 surveys.
	b Vaccination scheme valid during the 2010, 2012 and 2018. The boost doses were not included (3 Pnm, 3 RV y 4 Pva).
